# Supplementary material for: Insect pollination: an ecological process involved in the assembly of the seed microbiota
Source: Sci Rep. 2020 Feb 27;10:3575. doi: 10.1038/s41598-020-60591-5 (PMC7046713; doi:10.1038/s41598-020-60591-5)
Supplement: Supplementary file 2 — Supplementary Tables. [file 41598_2020_60591_MOESM2_ESM.xls]

## Sheet: Supplementary table 1
					Supplementary Table 1. Total Illumina reads of 16S rRNA gene amplicons for 205 bee, nectar, pollen, seed and seedling samples.
	Year	Experiment	Plant line	Material	Treatment	Sample name	Treatment+plant ID	Plant ID	Total Reads
1	2017	Apis	Male Fertile	Bee	HoneyBee	bee1	NA	NA	88012
2	2017	Apis	Male Fertile	Bee	HoneyBee	bee2	NA	NA	64897
3	2017	Apis	Male Fertile	Bee	HoneyBee	bee3	NA	NA	126725
4	2017	Apis	Male Fertile	Bee	HoneyBee	bee4	NA	NA	56579
5	2017	Apis	Male Fertile	Nectar	Nectar	N1	N1	N1	10759
6	2017	Apis	Male Fertile	Nectar	Nectar	N2	N2	N2	1022
7	2017	Apis	Male Fertile	Nectar	Nectar	N3	N3	N3	696
8	2017	Apis	Male Fertile	Pollen	Pollen	PP1	PP1	PP1	9565
9	2017	Apis	Male Fertile	Pollen	Pollen	PP2	PP2	PP2	1789
10	2017	Apis	Male Fertile	Pollen	Pollen	PP3	PP3	PP3	18194
11	2017	Apis	Male Fertile	Seed	Autogamous	AF1	AF1	P1	61932
12	2017	Apis	Male Fertile	Seed	Autogamous	AF3	AF3	P3	87799
13	2017	Apis	Male Fertile	Seed	Autogamous	AF4	AF4	P4	73582
14	2017	Apis	Male Fertile	Seed	Autogamous	AF6	AF6	P6	114305
15	2017	Apis	Male Fertile	Seed	Autogamous	AF8	AF8	P8	95557
16	2017	Apis	Male Fertile	Seed	BeePollinated	BF1	BF1	P1	13461
17	2017	Apis	Male Fertile	Seed	BeePollinated	BF3	BF3	P3	45393
18	2017	Apis	Male Fertile	Seed	BeePollinated	BF4	BF4	P4	71726
19	2017	Apis	Male Fertile	Seed	BeePollinated	BF6	BF6	P6	109245
20	2017	Apis	Male Fertile	Seed	BeePollinated	BF8	BF8	P8	102956
21	2017	Sterile	Male Sterile	Seed	BeePollinated	BS1	BS1	MS1	75737
22	2017	Sterile	Male Sterile	Seed	BeePollinated	BS2	BS2	MS2	77211
23	2017	Sterile	Male Sterile	Seed	BeePollinated	BS3	BS3	MS3	22571
24	2017	Sterile	Male Sterile	Seed	BeePollinated	BS4	BS4	MS4	48872
25	2017	Sterile	Male Sterile	Seed	BeePollinated	BS6	BS6	MS6	86586
26	2017	Sterile	Male Sterile	Seed	BeePollinated	BS9	BS9	MS9	78987
27	2017	Sterile	Male Sterile	Seed	HandPollinated	HS1	HS1	MS1	105954
28	2017	Sterile	Male Sterile	Seed	HandPollinated	HS2	HS2	MS2	110093
29	2017	Sterile	Male Sterile	Seed	HandPollinated	HS3	HS3	MS3	13653
30	2017	Sterile	Male Sterile	Seed	HandPollinated	HS4	HS4	MS4	69928
31	2017	Sterile	Male Sterile	Seed	HandPollinated	HS6	HS6	MS6	45875
32	2017	Sterile	Male Sterile	Seed	HandPollinated	HS9	HS9	MS9	46868
33	2018	Apis	Male Fertile	Bee	HoneyBee	HB1	NA	NA	17197
34	2018	Apis	Male Fertile	Bee	HoneyBee surf	HB1s	NA	NA	18452
35	2018	Apis	Male Fertile	Bee	HoneyBee	HB2	NA	NA	20925
36	2018	Apis	Male Fertile	Bee	HoneyBee surf	HB2s	NA	NA	8797
37	2018	Apis	Male Fertile	Bee	HoneyBee	HB3	NA	NA	22380
38	2018	Apis	Male Fertile	Bee	HoneyBee surf	HB3s	NA	NA	8116
39	2018	Osmia	Male Fertile	Bee	OsmiaBee	OB1	NA	NA	39392
40	2018	Osmia	Male Fertile	Bee	OsmiaBee surf	OB1s	NA	NA	6992
41	2018	Osmia	Male Fertile	Bee	OsmiaBee	OB2	NA	NA	21239
42	2018	Osmia	Male Fertile	Bee	OsmiaBee surf	OB2s	NA	NA	7629
43	2018	Osmia	Male Fertile	Bee	OsmiaBee	OB3	NA	NA	22644
44	2018	Osmia	Male Fertile	Bee	OsmiaBee surf	OB3s	NA	NA	4031
45	2018	Apis	Male Fertile	Nectar	Nectar	NC17	HB26	HB26	1335
46	2018	Apis	Male Fertile	Nectar	Nectar	NC18	HB41	HB41	8630
47	2018	Apis	Male Fertile	Nectar	Nectar	NC20	HB44	HB44	1607
48	2018	Apis	Male Fertile	Nectar	Nectar	NC23	HB31	HB31	3670
49	2018	Apis	Male Fertile	Nectar	Nectar	NC27	HB39	HB39	4574
50	2018	Apis	Male Fertile	Nectar	Nectar	NC28	HB42	HB42	7514
51	2018	Apis	Male Fertile	Nectar	Nectar	NC32	HB10	HB10	4365
52	2018	Apis	Male Fertile	Nectar	Nectar	NC33	HB35	HB35	6074
53	2018	Apis	Male Fertile	Nectar	Nectar	NC40	HB28	HB28	1206
54	2018	Apis	Male Fertile	Nectar	Nectar	NC42	HB45	HB45	2659
55	2018	Apis	Male Fertile	Nectar	Nectar	NC43	HB42	HB42	994
56	2018	Osmia	Male Fertile	Nectar	Nectar	OC1	OB1	OB1	1474
57	2018	Osmia	Male Fertile	Nectar	Nectar	OC10	OB10	OB10	447
58	2018	Osmia	Male Fertile	Nectar	Nectar	OC2	OB2	OB2	1297
59	2018	Osmia	Male Fertile	Nectar	Nectar	OC3	OB3	OB3	621
60	2018	Osmia	Male Fertile	Nectar	Nectar	OC4	OB4	OB4	357
61	2018	Osmia	Male Fertile	Nectar	Nectar	OC5	OB5	OB5	5352
62	2018	Osmia	Male Fertile	Nectar	Nectar	OC6	OB6	OB6	5802
63	2018	Osmia	Male Fertile	Nectar	Nectar	OC7	OB7	OB7	11456
64	2018	Osmia	Male Fertile	Nectar	Nectar	OC8	OB8	OB8	716
65	2018	Osmia	Male Fertile	Nectar	Nectar	OC9	OB9	OB9	639
66	2018	Apis	Male Fertile	Pollen	Pollen ball	NA	NA	NA	2014
67	2018	Apis	Male Fertile	Pollen	Pollen ball	NA	NA	NA	586
68	2018	Apis	Male Fertile	Pollen	Pollen	NA	NA	NA	218
69	2018	Apis	Male Fertile	Pollen	Pollen	NA	NA	NA	47
70	2018	Apis	Male Fertile	Seed	Autogamous	HB31B1	HB31B	HB31	54119
71	2018	Apis	Male Fertile	Seed	Autogamous	HB31B2	HB31B	HB31	30459
72	2018	Apis	Male Fertile	Seed	Autogamous	HB31B3	HB31B	HB31	32479
73	2018	Apis	Male Fertile	Seed	BeePollinated	HB31P1	HB31P	HB31	17004
74	2018	Apis	Male Fertile	Seed	BeePollinated	HB31P2	HB31P	HB31	24608
75	2018	Apis	Male Fertile	Seed	BeePollinated	HB31P3	HB31P	HB31	20608
76	2018	Apis	Male Fertile	Seed	Autogamous	HB35B1	HB35B	HB35	33313
77	2018	Apis	Male Fertile	Seed	Autogamous	HB35B2	HB35B	HB35	24590
78	2018	Apis	Male Fertile	Seed	Autogamous	HB35B3	HB35B	HB35	23855
79	2018	Apis	Male Fertile	Seed	BeePollinated	HB35P1	HB35P	HB35	21135
80	2018	Apis	Male Fertile	Seed	BeePollinated	HB35P2	HB35P	HB35	21055
81	2018	Apis	Male Fertile	Seed	BeePollinated	HB35P3	HB35P	HB35	49347
82	2018	Apis	Male Fertile	Seed	Autogamous	HB37B1	HB37B	HB37	33146
83	2018	Apis	Male Fertile	Seed	Autogamous	HB37B2	HB37B	HB37	24537
84	2018	Apis	Male Fertile	Seed	Autogamous	HB37B3	HB37B	HB37	29368
85	2018	Apis	Male Fertile	Seed	BeePollinated	HB37P1	HB37P	HB37	30846
86	2018	Apis	Male Fertile	Seed	BeePollinated	HB37P2	HB37P	HB37	37818
87	2018	Apis	Male Fertile	Seed	BeePollinated	HB37P3	HB37P	HB37	17799
88	2018	Apis	Male Fertile	Seed	Autogamous	HB39B1	HB39B	HB39	33599
89	2018	Apis	Male Fertile	Seed	Autogamous	HB39B2	HB39B	HB39	24503
90	2018	Apis	Male Fertile	Seed	Autogamous	HB39B3	HB39B	HB39	35959
91	2018	Apis	Male Fertile	Seed	BeePollinated	HB39P1	HB39P	HB39	31543
92	2018	Apis	Male Fertile	Seed	BeePollinated	HB39P2	HB39P	HB39	32099
93	2018	Apis	Male Fertile	Seed	BeePollinated	HB39P3	HB39P	HB39	38564
94	2018	Apis	Male Fertile	Seed	Autogamous	HB41B1	HB41B	HB41	27058
95	2018	Apis	Male Fertile	Seed	Autogamous	HB41B2	HB41B	HB41	38158
96	2018	Apis	Male Fertile	Seed	Autogamous	HB41B3	HB41B	HB41	34424
97	2018	Apis	Male Fertile	Seed	BeePollinated	HB41P1	HB41P	HB41	49206
98	2018	Apis	Male Fertile	Seed	BeePollinated	HB41P2	HB41P	HB41	31717
99	2018	Apis	Male Fertile	Seed	BeePollinated	HB41P3	HB41P	HB41	29075
100	2018	Apis	Male Fertile	Seed	Autogamous	HB42B1	HB42B	HB42	26659
101	2018	Apis	Male Fertile	Seed	Autogamous	HB42B2	HB42B	HB42	9191
102	2018	Apis	Male Fertile	Seed	Autogamous	HB42B3	HB42B	HB42	29997
103	2018	Apis	Male Fertile	Seed	BeePollinated	HB42P1	HB42P	HB42	28885
104	2018	Apis	Male Fertile	Seed	BeePollinated	HB42P2	HB42P	HB42	23588
105	2018	Apis	Male Fertile	Seed	BeePollinated	HB42P3	HB42P	HB42	47270
106	2018	Apis	Male Fertile	Seed	Autogamous	HB43B1	HB43B	HB43	28815
107	2018	Apis	Male Fertile	Seed	Autogamous	HB43B2	HB43B	HB43	61267
108	2018	Apis	Male Fertile	Seed	Autogamous	HB43B3	HB43B	HB43	60070
109	2018	Apis	Male Fertile	Seed	BeePollinated	HB43P1	HB43P	HB43	34382
110	2018	Apis	Male Fertile	Seed	BeePollinated	HB43P2	HB43P	HB43	66234
111	2018	Apis	Male Fertile	Seed	BeePollinated	HB43P3	HB43P	HB43	19854
112	2018	Apis	Male Fertile	Seed	Autogamous	HB44B1	HB44B	HB44	22567
113	2018	Apis	Male Fertile	Seed	BeePollinated	HB44B2	HB44B	HB44	26182
114	2018	Apis	Male Fertile	Seed	Autogamous	HB44B3	HB44B	HB44	16907
115	2018	Apis	Male Fertile	Seed	BeePollinated	HB44P1	HB44P	HB44	28116
116	2018	Apis	Male Fertile	Seed	BeePollinated	HB44P2	HB44P	HB44	36717
117	2018	Apis	Male Fertile	Seed	BeePollinated	HB44P4	HB44P	HB44	19025
118	2018	Apis	Male Fertile	Seed	Autogamous	HB45B1	HB45B	HB45	21109
119	2018	Apis	Male Fertile	Seed	Autogamous	HB45B2	HB45B	HB45	26996
120	2018	Apis	Male Fertile	Seed	Autogamous	HB45B3	HB45B	HB45	29819
121	2018	Apis	Male Fertile	Seed	BeePollinated	HB45P0	HB45P	HB45	31125
122	2018	Apis	Male Fertile	Seed	BeePollinated	HB45P1	HB45P	HB45	31797
123	2018	Apis	Male Fertile	Seed	BeePollinated	HB45P2	HB45P	HB45	69958
124	2018	Sterile	Male Sterile	Seed	HandPollinated	MS1H1	MS1	MS1	34956
125	2018	Sterile	Male Sterile	Seed	BeePollinated	MS1R1	MS1	MS1	23607
126	2018	Sterile	Male Sterile	Seed	BeePollinated	MS10R1	MS10	MS10	3832
127	2018	Sterile	Male Sterile	Seed	HandPollinated	MS2H1	MS2	MS2	82523
128	2018	Sterile	Male Sterile	Seed	BeePollinated	MS2R1	MS2	MS2	56380
129	2018	Sterile	Male Sterile	Seed	HandPollinated	MS3H1	MS3	MS3	28278
130	2018	Sterile	Male Sterile	Seed	BeePollinated	MS3R1	MS3	MS3	48862
131	2018	Sterile	Male Sterile	Seed	HandPollinated	MS4H1	MS4	MS4	14605
132	2018	Sterile	Male Sterile	Seed	BeePollinated	MS4R1	MS4	MS4	30287
133	2018	Sterile	Male Sterile	Seed	HandPollinated	MS5H1	MS5	MS5	24531
134	2018	Sterile	Male Sterile	Seed	BeePollinated	MS5R1	MS5	MS5	18253
135	2018	Sterile	Male Sterile	Seed	HandPollinated	MS6H2	MS6	MS6	30721
136	2018	Sterile	Male Sterile	Seed	BeePollinated	MS6R1	MS6	MS6	50595
137	2018	Sterile	Male Sterile	Seed	HandPollinated	MS7H1	MS7	MS7	26926
138	2018	Sterile	Male Sterile	Seed	BeePollinated	MS7R1	MS7	MS7	29038
139	2018	Sterile	Male Sterile	Seed	HandPollinated	MS8H1	MS8	MS8	39942
140	2018	Sterile	Male Sterile	Seed	BeePollinated	MS8R1	MS8	MS8	32890
141	2018	Sterile	Male Sterile	Seed	HandPollinated	MS9H1	MS9	MS9	50522
142	2018	Sterile	Male Sterile	Seed	HandPollinated	MS10H1	MS10	MS10	28797
143	2018	Sterile	Male Sterile	Seed	BeePollinated	MS9R1	MS9	MS9	28647
144	2018	Osmia	Male Fertile	Seed	Autogamous	OB1B1	OB1B	OB1	20098
145	2018	Osmia	Male Fertile	Seed	Autogamous	OB1B2	OB1B	OB1	31668
146	2018	Osmia	Male Fertile	Seed	Autogamous	OB1B3	OB1B	OB1	34127
147	2018	Osmia	Male Fertile	Seed	BeePollinated	OB1P1	OB1P	OB1	38111
148	2018	Osmia	Male Fertile	Seed	BeePollinated	OB1P2	OB1P	OB1	32801
149	2018	Osmia	Male Fertile	Seed	BeePollinated	OB1P3	OB1P	OB1	38757
150	2018	Osmia	Male Fertile	Seed	Autogamous	OB10B1	OB10B	OB10	33746
151	2018	Osmia	Male Fertile	Seed	Autogamous	OB10B2	OB10B	OB10	12295
152	2018	Osmia	Male Fertile	Seed	Autogamous	OB10B3	OB10B	OB10	30043
153	2018	Osmia	Male Fertile	Seed	BeePollinated	OB10P1	OB10P	OB10	19674
154	2018	Osmia	Male Fertile	Seed	BeePollinated	OB10P2	OB10P	OB10	5202
155	2018	Osmia	Male Fertile	Seed	BeePollinated	OB10P3	OB10P	OB10	12394
156	2018	Osmia	Male Fertile	Seed	Autogamous	OB2B1	OB2B	OB2	28557
157	2018	Osmia	Male Fertile	Seed	Autogamous	OB2B2	OB2B	OB2	31452
158	2018	Osmia	Male Fertile	Seed	Autogamous	OB2B3	OB2B	OB2	28795
159	2018	Osmia	Male Fertile	Seed	BeePollinated	OB2P1	OB2P	OB2	34955
160	2018	Osmia	Male Fertile	Seed	BeePollinated	OB2P2	OB2P	OB2	27096
161	2018	Osmia	Male Fertile	Seed	BeePollinated	OB2P3	OB2P	OB2	35549
162	2018	Osmia	Male Fertile	Seed	Autogamous	OB3B1	OB3B	OB3	28167
163	2018	Osmia	Male Fertile	Seed	Autogamous	OB3B2	OB3B	OB3	37868
164	2018	Osmia	Male Fertile	Seed	Autogamous	OB3B3	OB3B	OB3	21330
165	2018	Osmia	Male Fertile	Seed	BeePollinated	OB3P1	OB3P	OB3	22866
166	2018	Osmia	Male Fertile	Seed	BeePollinated	OB3P2	OB3P	OB3	37107
167	2018	Osmia	Male Fertile	Seed	BeePollinated	OB3P3	OB3P	OB3	28353
168	2018	Osmia	Male Fertile	Seed	Autogamous	OB4B1	OB4B	OB4	34710
169	2018	Osmia	Male Fertile	Seed	Autogamous	OB4B2	OB4B	OB4	30297
170	2018	Osmia	Male Fertile	Seed	Autogamous	OB4B3	OB4B	OB4	22327
171	2018	Osmia	Male Fertile	Seed	BeePollinated	OB4P1	OB4P	OB4	24081
172	2018	Osmia	Male Fertile	Seed	BeePollinated	OB4P2	OB4P	OB4	36193
173	2018	Osmia	Male Fertile	Seed	BeePollinated	OB4P3	OB4P	OB4	31808
174	2018	Osmia	Male Fertile	Seed	Autogamous	OB5B1	OB5B	OB5	34744
175	2018	Osmia	Male Fertile	Seed	Autogamous	OB5B2	OB5B	OB5	28181
176	2018	Osmia	Male Fertile	Seed	BeePollinated	OB5P1	OB5P	OB5	14759
177	2018	Osmia	Male Fertile	Seed	BeePollinated	OB5P2	OB5P	OB5	33656
178	2018	Osmia	Male Fertile	Seed	BeePollinated	OB5P3	OB5P	OB5	15249
179	2018	Osmia	Male Fertile	Seed	Autogamous	OB6B1	OB6B	OB6	29786
180	2018	Osmia	Male Fertile	Seed	Autogamous	OB6B2	OB6B	OB6	25654
181	2018	Osmia	Male Fertile	Seed	BeePollinated	OB6P1	OB6P	OB6	29312
182	2018	Osmia	Male Fertile	Seed	BeePollinated	OB6P2	OB6P	OB6	32937
183	2018	Osmia	Male Fertile	Seed	BeePollinated	OB6P3	OB6P	OB6	53446
184	2018	Osmia	Male Fertile	Seed	Autogamous	OB7B1	OB7B	OB7	26276
185	2018	Osmia	Male Fertile	Seed	Autogamous	OB7B2	OB7B	OB7	38503
186	2018	Osmia	Male Fertile	Seed	Autogamous	OB7B3	OB7B	OB7	29723
187	2018	Osmia	Male Fertile	Seed	BeePollinated	OB7P1	OB7P	OB7	109967
188	2018	Osmia	Male Fertile	Seed	BeePollinated	OB7P2	OB7P	OB7	40633
189	2018	Osmia	Male Fertile	Seed	BeePollinated	OB7P3	OB7P	OB7	6026
190	2018	Osmia	Male Fertile	Seed	Autogamous	OB8B1	OB8B	OB8	33538
191	2018	Osmia	Male Fertile	Seed	Autogamous	OB8B2	OB8B	OB8	40649
192	2018	Osmia	Male Fertile	Seed	BeePollinated	OB8P2	OB8P	OB8	15281
193	2018	Osmia	Male Fertile	Seed	BeePollinated	OB8P3	OB8P	OB8	35821
194	2018	Osmia	Male Fertile	Seed	Autogamous	OB9B1	OB9B	OB9	25520
195	2018	Osmia	Male Fertile	Seed	Autogamous	OB9B2	OB9B	OB9	27169
196	2018	Osmia	Male Fertile	Seed	BeePollinated	OB9P1	OB9P	OB9	36670
197	2018	Osmia	Male Fertile	Seed	BeePollinated	OB9P2	OB9P	OB9	52455
198	2018	Osmia	Male Fertile	Seed	BeePollinated	OB9P3	OB9P	OB9	48335

## Sheet: Suppelementary table 2
ASV	Class with the highes mean	logarithmic LDA score	p-value	taxonomy	Sequence
ASV0004	BF	5.02948	0.0186029	Pseudomonas	TACGAAGGGTGCAAGCGTTAATCGGAATTACTGGGCGTAAAGCGCGCGTAGGTGGTTCAGCAAGTTGGATGTGAAATCCCCGGGCTCAACCTGGGAACTGCATCCAAAACTACTGAGCTAGAGTACGGTAGAGGGTGGTGGAATTTCCTGTGTAGCGGTGAAATGCGTAGATATAGGAAGGAACACCAGTGGCGAAGGCGACCACCTGGACTGATACTGACACTGAGGTGCGAAAGCGTGGGGAGCAAACAGG
ASV0009	BF	4.73354	0.0282801	Arsenophonus	TACGGAGGGTGCGAGCGTTAATCGGAATTACTGGGCGTAAAGGGCACGCAGGCGGTTAATTAAGTTGGATGTGAAATCCCCGGGCTTAACCTGGGAATGGCATTCAAGACTGGTTAGCTAGAGTCTTGTAGAGGGGGGTAGAATTCCATGTGTAGCGGTGAAATGCGTAGAGATGTGGAGGAATACCGGTGGCGAAGGCGGCCCCCTGGACAGAGACTGACGCTCATGTGCGAAAGCGTGGGGAGCAAACAGG
ASV0023	BF	3.91811	0.0445386	Frischella	TACGGAGGGTGCGAGCGTTAATCGGAATGACTGGGCGTAAAGGGCATGTAGGCGGATGATTAAGTTAGGTGTGAAAGCCTCGGGCTCAACCTGAGAATAGCATTTAAAACTGGTGATCTGGAGTACTGTAGAGGGAGGTAGAATTCCACGTGTAGCGGTGAAATGCGTAGAGATGTGGAGGAATACCGGTGGCGAAGGCGGCCTTCTGGACAGATACTGACGCTGAGATGCGAAAGCGTGGGGAGCAAACAGG
ASV0058	BF	4.01043	0.046533	Moraxella	TACAGAGGGTGCAAGCGTTAATCGGAATTACTGGGCGTAAAGCGCGCGTAGGTGGTTATTTAAGTCAGATGTGAAAGCCCCGGGCTTAACCTGGGAACTGCATCTGATACTGGATAACTAGAGTAGGTGAGAGGGGAGTAGAATTCCAGGTGTAGCGGTGAAATGCGTAGAGATCTGGAGGAATACCGATGGCGAAGGCAGCTCCCTGGCATCATACTGACACTGAGGTGCGAAAGCGTGGGTAGCAAACAGG
ASV0075	BF	4.12495	0.0186029	Spiroplasma	TACATAGGTGGCAAGCGTTATCCGGATTTATTGGGCGTATAGGGTGCGTAGGCGGTTGATTAAGTTTGAGGTTAAAGCCCGGAGCTCAACTCCGGTTCGCCTTGAAAACTGATTAACTAGAATACAGGAGAGGTAGATGGAATTTCATGTGTAGCGGTGAAATGCGTAGATATATGGAGGAACACCAGTGGCGTAGGCGGTCTACTGGCCTGTAATTGACGCTGAGGCACGAAAGCGTGGGGAGCAAATAGG
ASV0100	BF	4.03717	0.023634	Lactobacillus	TACGTAGGTGGCAAGCGTTGTCCGGATTTATTGGGCGTAAAGGGAGCGCAGGCGGTCTTTTAAGTCTGAATGTGAAAGCCCTCAGCTTAACTGAGGAAGAGCATCGGAAACTGAGAGACTTGAGTGCAGAAGAGGAGAGTGGAACTCCATGTGTAGCGGTGAAATGCGTAGATATATGGAAGAACACCAGTGGCGAAGGCGGCTCTCTGGTCTGTTACTGACGCTGAGGCTCGAAAGCATGGGTAGCGAACAGG
ASV0226	BF	3.84253	0.0186029	Moraxella	TACAGAGGGTGCAAGCGTTAATCGGAATTACTGGGCGTAAAGCGAGCGTAGGTGGTCATTTAAGTCAGATGTGAAATCCCCGGGCTTAACCTGGGAACTGCATCTGATACTGGGTGACTAGAGTAGGTGAGAGGGAAGTAGAATTCCAGGTGTAGCGGTGAAATGCGTAGAGATCTGGAGGAATACCGATGGCGAAGGCAGCTTCCTGGCATCATACTGACACTGAGGTTCGAAAGCGTGGGTAGCAAACAGG
				Supplementary table 2. Linear Discriminant analysis Effect Size (LefSe) analyis of statistically significant asv in 2017
				The table shows the asv whose abundance was significant different between seeds issued from autonomous self-pollination (AF) or Apis pollination (BF) in the experiment performed in 2017

## Sheet: Suppelementary table 3
Apis
	Class with the highes mean	logarithmic LDA score	p-value	Taxonomy	Sequence
ASV0049	AF	2.03156	0.0376219	Neisseria	TACGTAGGGTGCAAGCGTTAATCGGAATTATTGGGCGTAAAGCGAGTGCAGACGGTTACTTAAGCCAGATGTGAAATCCCCAAGCTTAACTTGGGACGTGCATTTGGAACTGGGTGACTAGAGTGTGTCAGAGGGAGGTAGAATTCCACATGTAGCGGTGGAATGCGTAGAGATGTGGAGGAATACCGATGGCGAAGGCAGCCTCCTGGGATAACACTGACGTTGAGGCTCGAAAGCGTGGGGAGCAAACAGG
ASV0044	AF	2.14586	0.00157623	Corynebacterium	TACGTAGGGTGCGAGCGTTGTCCGGAATTACTGGGCGTAAAGGGCTCGTAGGTGGTTTGTCGCGTCGTCTGTGAAATTCTGGGGCTTAACTCCGGGCGTGCAGGCGATACGGGCATAACTTGAGTGCTGTAGGGGTAACTGGAATTCCTGGTGTAGCGGTGAAATGCGCAGATATCAGGAGGAACACCGATGGCGAAGGCAGGTTACTGGGCAGTTACTGACGCTGAGGAGCGAAAGCATGGGTAGCGAACAGG
ASV0040	AF	2.57967	0.000338837	Staphylococcus	TACGTAGGTGGCAAGCGTTATCCGGAATTATTGGGCGTAAAGCGCGCGTAGGCGGTTTTTTAAGTCTGATGTGAAAGCCCACGGCTCAACCGTGGAGGGTCATTGGAAACTGGAAAACTTGAGTGCAGAAGAGGAAAGTGGAATTCCATGTGTAGCGGTGAAATGCGCAGAGATATGGAGGAACACCAGTGGCGAAGGCGACTTTCTGGTCTGTAACTGACGCTGATGTGCGAAAGCGTGGGGATCAAACAGG
				Supplementary table 2. Linear Discriminant analysis Effect Size (LefSe) analyis of statistically significant asv in 2018 in Apis experiment
					The table shows the asv whose abundance was significant different between seeds issued from autonomous self-pollination (AF) or Apis pollination (BF) in the experiment performed in 2018

## Sheet: Suppelementary table 4
Osmia
	Class with the highes mean	logarithmic LDA score	p-value	Taxonomy	Sequence
ASV0001	BF	4.3093	0.00815097	Acinetobacter	TACAGAGGGTGCGAGCGTTAATCGGATTTACTGGGCGTAAAGCGTGCGTAGGCGGCTAATTGAGTCGGATGTGAAATCCCCGAGCTTAACTTGGGAATTGCATTCGATACTGGTTAGCTAGAGTGTGGGAGAGGATGGTAGAATTCCAGGTGTAGCGGTGAAATGCGTAGAGATCTGGAGGAATACCGATGGCGAAGGCAGCCATCTGGCCTAACACTGACGCTGAGGTACGAAAGCATGGGGAGCAAACAGG
ASV0003	AF	3.97515	0.0493662	Pantoea	TACGGAGGGTGCAAGCGTTAATCGGAATTACTGGGCGTAAAGCGCACGCAGGCGGTCTGTTAAGTCAGATGTGAAATCCCCGGGCTTAACCTGGGAACTGCATTTGAAACTGGCAGGCTTGAGTCTTGTAGAGGGGGGTAGAATTCCAGGTGTAGCGGTGAAATGCGTAGAGATCTGGAGGAATACCGGTGGCGAAGGCGGCCCCCTGGACAAAGACTGACGCTCAGGTGCGAAAGCGTGGGGAGCAAACAGG
ASV0044	AF	3.57286	0.000880743	Corynebacterium	TACGTAGGGTGCGAGCGTTGTCCGGAATTACTGGGCGTAAAGGGCTCGTAGGTGGTTTGTCGCGTCGTCTGTGAAATTCTGGGGCTTAACTCCGGGCGTGCAGGCGATACGGGCATAACTTGAGTGCTGTAGGGGTAACTGGAATTCCTGGTGTAGCGGTGAAATGCGCAGATATCAGGAGGAACACCGATGGCGAAGGCAGGTTACTGGGCAGTTACTGACGCTGAGGAGCGAAAGCATGGGTAGCGAACAGG
ASV0040	AF	3.35504	0.0155644	Staphylococcus	TACGTAGGTGGCAAGCGTTATCCGGAATTATTGGGCGTAAAGCGCGCGTAGGCGGTTTTTTAAGTCTGATGTGAAAGCCCACGGCTCAACCGTGGAGGGTCATTGGAAACTGGAAAACTTGAGTGCAGAAGAGGAAAGTGGAATTCCATGTGTAGCGGTGAAATGCGCAGAGATATGGAGGAACACCAGTGGCGAAGGCGACTTTCTGGTCTGTAACTGACGCTGATGTGCGAAAGCGTGGGGATCAAACAGG
ASV0049	AF	3.26071	0.00815097	Neisseria	TACGTAGGGTGCAAGCGTTAATCGGAATTATTGGGCGTAAAGCGAGTGCAGACGGTTACTTAAGCCAGATGTGAAATCCCCAAGCTTAACTTGGGACGTGCATTTGGAACTGGGTGACTAGAGTGTGTCAGAGGGAGGTAGAATTCCACATGTAGCGGTGGAATGCGTAGAGATGTGGAGGAATACCGATGGCGAAGGCAGCCTCCTGGGATAACACTGACGTTGAGGCTCGAAAGCGTGGGGAGCAAACAGG
ASV0022	AF	3.11657	0.0493662	Corynebacterium	TACGTAGGGTGCAAGCGTTGTCCGGAATTACTGGGCGTAAAGAGCTCGTAGGTGGTTTGTCACGTCGTCTGTGAAATTCCACAGCTTAACTGTGGGCGTGCAGGCGATACGGGCTGACTTGAGTACTGTAGGGGTAACTGGAATTCCTGGTGTAGCGGTGAAATGCGCAGATATCAGGAGGAACACCGATGGCGAAGGCAGGTTACTGGGCAGTTACTGACGCTGAGGAGCGAAAGCATGGGTAGCAAACAGG
ASV0068	AF	3.11059	0.000987278	Corynebacterium	TACGTAGGGTGCGAGCGTTGTCCGGAATTACTGGGCGTAAAGGGCTCGTAGGTGGTTTGTCGCGTCGTCTGTGAAATTCTGGGGCTTAACTCCGGGCGTGCAGGCGATACGGGCATAACTTGAGTACTGTAGGGGTAACTGGAATTCCTGGTGTAGCGGTGAAATGCGCAGATATCAGGAGGAACACCGATGGCGAAGGCAGGTTACTGGGCAGTTACTGACGCTGAGGAGCGAAAGCATGGGTAGCGAACAGG
ASV0102	AF	2.80497	0.00249691	Corynebacterium	TACGTAGGGTGCGAGCGTTGTCCGGAATTACTGGGCGTAAAGGGCTCGTAGGTGGTTTGTCGCGTCGTCTGTGAAATTCCGGGGCTTAACTCCGGGCGTGCAGGCGATACGGGCATAACTTGAGTACTGTAGGGGTAACTGGAATTCCTGGTGTAGCGGTGAAATGCGCAGATATCAGGAGGAACACCGATGGCGAAGGCAGGTTACTGGGCAGTTACTGACGCTGAGGAGCGAAAGCATGGGTAGCGAACAGG
ASV0010	AF	2.78572	0.0493662	Sphingobium	TACGGAGGGAGCTAGCGTTGTTCGGAATTACTGGGCGTAAAGCGCACGTAGGCGGCTATTCAAGTCAGAGGTGAAAGCCCGGGGCTCAACCCCGGAACTGCCTTTGAAACTAGATAGCTTGAATCCAGGAGAGGTGAGTGGAATTCCGAGTGTAGAGGTGAAATTCGTAGATATTCGGAAGAACACCAGTGGCGAAGGCGGCTCACTGGACTGGTATTGACGCTGAGGTGCGAAAGCGTGGGGAGCAAACAGG
ASV0761	AF	2.7762	0.013002	Pseudoxanthomonadales	TACGAAGGGTGCAAGCGTTACTCGGAATTACTGGGCGTAAAGCGTGCGTAGGTGGTTGTTTAAGTCTGTCGTGAAAGCCCTGGGCTCAACCTGGGAATTGCGATGGATACTGGGCAACTAGAGTGTGGTAGAGGGTGGCGGAATTCCCGGTGTAGCAGTGAAATGCGTAGAGATCGGGAGGAACATCCGTGGCGAAGGCGGCCACCTGGGCCAACACTGACACTGAGGCACGAAAGCGTGGGGAGCAAACAGG
ASV0206	BF	2.57259	0.0211011	Porphyromonas	TACGGAGGATGCGAGCGTTATCCGGATTTATTGGGTTTAAAGGGTGCGTAGGCGGCCTGTTAAGTCAGCGGTGAAATCTAGGAGCTTAACTCCTAAATTGCCATTGAAACTGGCGGGCTTGAGTGTAGATGAGGTAGGCGGAATGCGTGGTGTAGCGGTGGAATGCATAGATATCACGCAGAACTCCAATTGCGAAGGCAGCTTACTAAGGTACAACTGACGCTGAAGCACGAAAGCGTGGGTATCAAACAGG
ASV0343	BF	2.56508	0.0166262	Fusobacterium	TACGTATGTCACAAGCGTTATCCGGATTTATTGGGCGTAAAGCGCGTCTAGGTGGTTATGTAAGTCTGATGTGAAAATGCAGGGCTCAACTCTGTATTGCGTTGGAAACTGTGTAACTAGAGTACTGGAGAGGTAAGCGGAACTACAAGTGTAGAGGTGAAATTCGTAGATATTTGTAGGAATGCCGATGGGGAAGCCAGCTTACTGGACAGATACTGACGCTGAAGCGCGAAAGCGTGGGTAGCAAACAGG
ASV0105	AF	2.53412	0.0305705	Dermacocus	TACGTAGGGTGCGAGCGTTGTCCGGAATTATTGGGCGTAAAGAGCTTGTAGGCGGTCTGTCGCGTCTGCTGTGAAAGACCGGGGCTTAACTCCGGTTCTGCAGTGGGTACGGGCAGACTAGAGTGTGGTAGGGGAGACTGGAATTCCTGGTGTAGCGGTGAAATGCGCAGATATCAGGAGGAACACCGATGGCGAAGGCAGGTCTCTGGGCCATTACTGACGCTGAGAAGCGAAAGCATGGGGAGCGAACAGG
ASV0026	BF	2.51391	0.0191099	Pseudomonas	TACAGAGGGTGCAAGCGTTAATCGGAATTACTGGGCGTAAAGCGCGCGTAGGTGGTTTGTTAAGTTGGATGTGAAATCCCCGGGCTCAACCTGGGAACTGCATTCAAAACTGACTGACTAGAGTATGGTAGAGGGTGGTGGAATTTCCTGTGTAGCGGTGAAATGCGTAGATATAGGAAGGAACACCAGTGGCGAAGGCGACCACCTGGACTAATACTGACACTGAGGTGCGAAAGCGTGGGGAGCAAACAGG
ASV0059	BF	2.50912	0.0305705	Massilia	TACGTAGGGTGCAAGCGTTAATCGGAATTACTGGGCGTAAAGCGTGCGCAGGCGGTTTTGTAAGTCTGACGTGAAATCCCCGGGCTCAACCTGGGAATTGCGTTGGAGACTGCAAGGCTAGAATCTGGCAGAGGGGGGTAGAATTCCACGTGTAGCAGTGAAATGCGTAGAGATGTGGAGGAACACCGATGGCGAAGGCAGCCCCCTGGGTCAAGATTGACGCTCATGCACGAAAGCGTGGGGAGCAAACAGG
				Supplementary table 3. Linear Discriminant analysis Effect Size (LefSe) analyis of statistically significant asv in 2018 in the Osmia experiment
					The table shows the asv whose abundance was significant different between seeds issued from autonomous self-pollination (AF) or Osmia pollination (BF) in the experiment performed in 2018
